# Supplementary material for: Physiological and Molecular Responses of Zoysia japonica to Rust Infection
Source: Int J Mol Sci. 2022 Apr 10;23(8):4185. doi: 10.3390/ijms23084185 (PMC9026483; doi:10.3390/ijms23084185)
Supplement: Supplementary file 1 [file ijms-23-04185-s001.zip]

Archive with 1 entries (1 files):
- ijms-1650318-supplementary.pdf
